# Supplementary material for: Effective Genome Editing in Leishmania (Viannia) braziliensis Stably Expressing Cas9 and T7 RNA Polymerase
Source: Front Cell Infect Microbiol. 2021 Nov 10;11:772311. doi: 10.3389/fcimb.2021.772311 (PMC8631273; doi:10.3389/fcimb.2021.772311)
Supplement: Supplementary Table 1 — List of the primers used in this study. [file Table_1.xlsx]

## Sheet: Planilha1
Primer	Sequence
5' HindIII-β-tub_F	CCCCAAGCTTCCCACCCAGTAACCACCACT
5' SpeI-β-tub_R	CCCCACTAGTGGCCGGCGCGGACAGAGTCC
3' BsiWI-β-tub_F	CCCCCGTACGGAACGTGCAGAACAAGAACT
3' SbfI-β-tub_R	CCCCCCTGCAGGCTAGTAGGCCTCCTGCTCCT
Repair_Rev	CTCCGTCGTGGTCCTTATAGTCCAT
Repair_Fow_SpeI	ACTAGTTCGAGACCGACAAGACCAGA
Seq-VpT007-A_R	CGCTAGGGCGCTGGCAAGTG
Seq-VpT007-A_F	GTCCTCTCGGCTTCCCTCCT
Seq-VpT007-B_F	GGTTGACGGCAATTTCGATG
Seq-VpT007-C_F	TGTCGGGTTTCGCCACCTCT
Seq-VpT007-B_R	GTCGGTGTTGCCCAGCACCTTGAAT
Seq-VpT007-C_R	TTTCTTTCTCAGGTGGTAGATGG
PF16_5’sgRNA	GAAATTAATACGACTCACTATAGGAGCCGTGTAGCGTCGATCCGGTTTTAGAGCTAGAAATAGC
PF16_3’sgRNA	GAAATTAATACGACTCACTATAGGATGTGTGGGCCTGTGTTTCTGTTTTAGAGCTAGAAATAGC
PF16_UFP	GCGCCCCCCTCCCCAACGCACAGGGACCCGGTATAATGCAGACCTGCTGC
PF16_URP	GAAGGTTTGCAGAATCACCCGATTTGACATACTACCCGATCCTGATCCAG
PF16_DFP	AAGATCGAGAACTACCACGTGCAGCAGCACGGTTCTGGTAGTGGTTCCGG
PF16_DRP	AGCAGAGCGTGTGGGTGTATTCGCGCGCGCCCAATTTGAGAGACCTGTGC
PF16_AB_5’sgRNA	GAAATTAATACGACTCACTATAGGTTCTATAACAACGACGTCAGGTTTTAGAGCTAGAAATAGC
PF16_AB_3’sgRNA	GAAATTAATACGACTCACTATAGGACAGAAGAGCCGCCACCTCTGTTTTAGAGCTAGAAATAGC
G00	AAAAGCACCGACTCGGTGCCACTTTTTCAAGTTGATAACGGACTAGCCTTATTTTAACTTGCTATTTCTAGCTCTAAAAC
Lb_PF16_UTR-F	TTCTTGCCCCTCCCTCTAAT
Lb_PF16_UTR-R	GCACGAGAGGGGCAAATAAAA
5' Tub-F	ACCACTGCAGCGTCTCTTCT
3' Tub-R	GTGCATCTCTCACTCAGACA
Cas9-F	TCACCGACGAGTACAAGGT
Cas9-R	CGCTCGTGCTTCTTATCCTC
Hyg-F	ATGAAAAAGCCTGAACTCAC
tbp-F	GCTTGGATCTGGACGAACTC
tbp-R	GAGGTTAATGCCGACTGGAA
PF16-F	CAAGAAGTCTGCTGCGTTTG
PF16-R	AGCAGCAAGAAGATCTTCGG
Blast-F	ACAGCATCCCCATCTCTGAAG
Puro-F	GTGGGCTTGGACATTGGTAAG
